# Supplementary material for: Identification of the Antigens Recognised by Colorectal Cancer Patients Using Sera from Patients Who Exhibit a Crohn’s-like Lymphoid Reaction
Source: Biomolecules. 2022 Jul 29;12(8):1058. doi: 10.3390/biom12081058 (PMC9406176; doi:10.3390/biom12081058)
Supplement: Supplementary file 1 [file biomolecules-12-01058-s001.zip]

Archive with 1 entries (1 files):
- biomolecules-1800687-supplementary.pdf
